# Supplementary material for: Developmental dynamics of cellular specialization during proanthocyanidin accumulation in persimmon fruit
Source: Plant Physiol. 2026 Jan 30;200(1):kiaf645. doi: 10.1093/plphys/kiaf645 (PMC12857211; doi:10.1093/plphys/kiaf645)
Supplement: kiaf645_Supplementary_Data [file kiaf645_supplementary_data.zip]

Archive with 5 entries (5 files):
- supple video 1 v2.mp4
- supple video 2 v2.mp4
- Supplementary data v5.pdf
- Supplementary Text.pdf
- Supplementary video legends v1.pdf
